# Supplementary material for: Differential Thermotolerance Adaptation between Species of Coccidioides
Source: J Fungi (Basel). 2020 Dec 14;6(4):366. doi: 10.3390/jof6040366 (PMC7765126; doi:10.3390/jof6040366)
Supplement: Supplementary file 1 [file jof-06-00366-s001.zip]

Archive with 15 entries (14 files):
- supplemental data/
- supplemental data/.DS_Store
- __MACOSX/supplemental data/._.DS_Store
- supplemental data/S1Fig.tiff
- __MACOSX/supplemental data/._S1Fig.tiff
- supplemental data/Table S3 new.docx
- __MACOSX/supplemental data/._Table S3 new.docx
- supplemental data/Table S2 new.docx
- __MACOSX/supplemental data/._Table S2 new.docx
- supplemental data/Table S1.doc
- __MACOSX/supplemental data/._Table S1.doc
- supplemental data/S1_file Final Data Temp Difference 37 vs 28.xlsm
- __MACOSX/supplemental data/._S1_file Final Data Temp Difference 37 vs 28.xlsm
- supplemental data/Table S4 new.docx
- __MACOSX/supplemental data/._Table S4 new.docx
