# Supplementary material for: Differential Thermotolerance Adaptation between Species of Coccidioides
Source: J Fungi (Basel). 2020 Dec 14;6(4):366. doi: 10.3390/jof6040366 (PMC7765126; doi:10.3390/jof6040366)
Supplement: Supplementary file 1 [file jof-06-00366-s001.zip › supplemental data/S1_file Final Data Temp Difference 37 vs 28.xlsm]

## Sheet: 2020_03_19_Final temp differenc
ID	Species	Replicates	Temp (ºC)	Day	Colony_Diameter (mm)	Lab
2006	C.immitis	1	28	0	7	UA
2006	C.immitis	1	28	5	26	UA
2006	C.immitis	1	28	7	38	UA
2006	C.immitis	1	28	9	48	UA
2006	C.immitis	1	28	12	60	UA
2006	C.immitis	1	28	14	68	UA
2006	C.immitis	1	28	16	72	UA
2006	C.immitis	2	28	0	7	UA
2006	C.immitis	2	28	5	27	UA
2006	C.immitis	2	28	7	37	UA
2006	C.immitis	2	28	9	50	UA
2006	C.immitis	2	28	12	60	UA
2006	C.immitis	2	28	14	68	UA
2006	C.immitis	2	28	16	73	UA
2006	C.immitis	3	28	0	7	UA
2006	C.immitis	3	28	5	28	UA
2006	C.immitis	3	28	7	38	UA
2006	C.immitis	3	28	9	50	UA
2006	C.immitis	3	28	12	59	UA
2006	C.immitis	3	28	14	68	UA
2006	C.immitis	3	28	16	72	UA
2006	C.immitis	1	37	0	7	UA
2006	C.immitis	1	37	5	9	UA
2006	C.immitis	1	37	7	11	UA
2006	C.immitis	1	37	9	13	UA
2006	C.immitis	1	37	12	17	UA
2006	C.immitis	1	37	14	19	UA
2006	C.immitis	1	37	16	20	UA
2006	C.immitis	2	37	0	7	UA
2006	C.immitis	2	37	5	9	UA
2006	C.immitis	2	37	7	11	UA
2006	C.immitis	2	37	9	13	UA
2006	C.immitis	2	37	12	17	UA
2006	C.immitis	2	37	14	18	UA
2006	C.immitis	2	37	16	20	UA
2006	C.immitis	3	37	0	7	UA
2006	C.immitis	3	37	5	9	UA
2006	C.immitis	3	37	7	11	UA
2006	C.immitis	3	37	9	13	UA
2006	C.immitis	3	37	12	17	UA
2006	C.immitis	3	37	14	18	UA
2006	C.immitis	3	37	16	19	UA
2009	C.immitis	2	28	0	7	UA
2009	C.immitis	2	28	5	20	UA
2009	C.immitis	2	28	7	27	UA
2009	C.immitis	2	28	9	31	UA
2009	C.immitis	2	28	12	35	UA
2009	C.immitis	2	28	14	37	UA
2009	C.immitis	2	28	16	39	UA
2009	C.immitis	3	28	0	7	UA
2009	C.immitis	3	28	5	20	UA
2009	C.immitis	3	28	7	27	UA
2009	C.immitis	3	28	9	32	UA
2009	C.immitis	3	28	12	36	UA
2009	C.immitis	3	28	14	38	UA
2009	C.immitis	3	28	16	39	UA
2009	C.immitis	1	37	0	7	UA
2009	C.immitis	1	37	5	7	UA
2009	C.immitis	1	37	7	9	UA
2009	C.immitis	1	37	9	9	UA
2009	C.immitis	1	37	12	10	UA
2009	C.immitis	1	37	14	10	UA
2009	C.immitis	1	37	16	10	UA
2009	C.immitis	2	37	0	7	UA
2009	C.immitis	2	37	5	7	UA
2009	C.immitis	2	37	7	9	UA
2009	C.immitis	2	37	9	9	UA
2009	C.immitis	2	37	12	9	UA
2009	C.immitis	2	37	14	10	UA
2009	C.immitis	2	37	16	10	UA
2009	C.immitis	3	37	0	7	UA
2009	C.immitis	3	37	5	7	UA
2009	C.immitis	3	37	7	9	UA
2009	C.immitis	3	37	9	9	UA
2009	C.immitis	3	37	12	10	UA
2009	C.immitis	3	37	14	11	UA
2009	C.immitis	3	37	16	11	UA
2010	C.immitis	1	28	0	7	UA
2010	C.immitis	1	28	0	7	NAU
2010	C.immitis	1	28	5	20	UA
2010	C.immitis	1	28	5	23.5	NAU
2010	C.immitis	1	28	7	27	UA
2010	C.immitis	1	28	7	33	NAU
2010	C.immitis	1	28	9	33	UA
2010	C.immitis	1	28	9	42	NAU
2010	C.immitis	1	28	12	41	UA
2010	C.immitis	1	28	12	55.5	NAU
2010	C.immitis	1	28	14	45	UA
2010	C.immitis	1	28	14	64.5	NAU
2010	C.immitis	1	28	16	49	UA
2010	C.immitis	1	28	16	70	NAU
2010	C.immitis	2	28	0	7	UA
2010	C.immitis	2	28	0	7	NAU
2010	C.immitis	2	28	5	19	UA
2010	C.immitis	2	28	5	22.5	NAU
2010	C.immitis	2	28	7	28	UA
2010	C.immitis	2	28	7	33	NAU
2010	C.immitis	2	28	9	35	UA
2010	C.immitis	2	28	9	41	NAU
2010	C.immitis	2	28	12	43	UA
2010	C.immitis	2	28	12	55	NAU
2010	C.immitis	2	28	14	48	UA
2010	C.immitis	2	28	14	64.5	NAU
2010	C.immitis	2	28	16	50	UA
2010	C.immitis	2	28	16	70	NAU
2010	C.immitis	3	28	0	7	UA
2010	C.immitis	3	28	0	7	NAU
2010	C.immitis	3	28	5	18	UA
2010	C.immitis	3	28	5	24	NAU
2010	C.immitis	3	28	7	27	UA
2010	C.immitis	3	28	7	33.5	NAU
2010	C.immitis	3	28	9	33	UA
2010	C.immitis	3	28	9	43	NAU
2010	C.immitis	3	28	12	40	UA
2010	C.immitis	3	28	12	57	NAU
2010	C.immitis	3	28	14	45	UA
2010	C.immitis	3	28	14	64.5	NAU
2010	C.immitis	3	28	16	48	UA
2010	C.immitis	3	28	16	70.5	NAU
2010	C.immitis	1	37	0	7	UA
2010	C.immitis	1	37	0	7	NAU
2010	C.immitis	1	37	5	9	UA
2010	C.immitis	1	37	5	11.5	NAU
2010	C.immitis	1	37	7	11	UA
2010	C.immitis	1	37	7	14.5	NAU
2010	C.immitis	1	37	9	14	UA
2010	C.immitis	1	37	9	18.5	NAU
2010	C.immitis	1	37	12	18	UA
2010	C.immitis	1	37	12	23.5	NAU
2010	C.immitis	1	37	14	18	UA
2010	C.immitis	1	37	14	26.5	NAU
2010	C.immitis	1	37	16	20	UA
2010	C.immitis	1	37	16	31	NAU
2010	C.immitis	2	37	0	7	UA
2010	C.immitis	2	37	0	7	NAU
2010	C.immitis	2	37	5	10	UA
2010	C.immitis	2	37	5	11	NAU
2010	C.immitis	2	37	7	11	UA
2010	C.immitis	2	37	7	14	NAU
2010	C.immitis	2	37	9	12	UA
2010	C.immitis	2	37	9	17.5	NAU
2010	C.immitis	2	37	12	14	UA
2010	C.immitis	2	37	12	23	NAU
2010	C.immitis	2	37	14	15	UA
2010	C.immitis	2	37	14	25	NAU
2010	C.immitis	2	37	16	17	UA
2010	C.immitis	2	37	16	30.5	NAU
2010	C.immitis	3	37	0	7	UA
2010	C.immitis	3	37	0	7	NAU
2010	C.immitis	3	37	5	7	UA
2010	C.immitis	3	37	5	10.5	NAU
2010	C.immitis	3	37	7	11	UA
2010	C.immitis	3	37	7	14.5	NAU
2010	C.immitis	3	37	9	13	UA
2010	C.immitis	3	37	9	19	NAU
2010	C.immitis	3	37	12	16	UA
2010	C.immitis	3	37	12	23	NAU
2010	C.immitis	3	37	14	18	UA
2010	C.immitis	3	37	14	27	NAU
2010	C.immitis	3	37	16	20	UA
2010	C.immitis	3	37	16	30.5	NAU
2011	C.immitis	1	28	0	7	UA
2011	C.immitis	1	28	5	25	UA
2011	C.immitis	1	28	7	38	UA
2011	C.immitis	1	28	9	48	UA
2011	C.immitis	1	28	12	60	UA
2011	C.immitis	1	28	14	64	UA
2011	C.immitis	1	28	16	70	UA
2011	C.immitis	2	28	0	7	UA
2011	C.immitis	2	28	5	27	UA
2011	C.immitis	2	28	7	37	UA
2011	C.immitis	2	28	9	48	UA
2011	C.immitis	2	28	12	60	UA
2011	C.immitis	2	28	14	65	UA
2011	C.immitis	2	28	16	73	UA
2011	C.immitis	3	28	0	7	UA
2011	C.immitis	3	28	5	27	UA
2011	C.immitis	3	28	7	39	UA
2011	C.immitis	3	28	9	49	UA
2011	C.immitis	3	28	12	63	UA
2011	C.immitis	3	28	14	67	UA
2011	C.immitis	3	28	16	70	UA
2011	C.immitis	1	37	0	7	UA
2011	C.immitis	1	37	5	8	UA
2011	C.immitis	1	37	7	9	UA
2011	C.immitis	1	37	9	10	UA
2011	C.immitis	1	37	12	13	UA
2011	C.immitis	1	37	14	16	UA
2011	C.immitis	1	37	16	17	UA
2011	C.immitis	2	37	0	7	UA
2011	C.immitis	2	37	5	8	UA
2011	C.immitis	2	37	7	10	UA
2011	C.immitis	2	37	9	12	UA
2011	C.immitis	2	37	12	15	UA
2011	C.immitis	2	37	14	17	UA
2011	C.immitis	2	37	16	19	UA
2011	C.immitis	3	37	0	7	UA
2011	C.immitis	3	37	5	8	UA
2011	C.immitis	3	37	7	9	UA
2011	C.immitis	3	37	9	11	UA
2011	C.immitis	3	37	12	14	UA
2011	C.immitis	3	37	14	17	UA
2011	C.immitis	3	37	16	18	UA
2012	C.immitis	1	28	0	7	UA
2012	C.immitis	1	28	5	19	UA
2012	C.immitis	1	28	7	28	UA
2012	C.immitis	1	28	9	38	UA
2012	C.immitis	1	28	12	49	UA
2012	C.immitis	1	28	14	57	UA
2012	C.immitis	1	28	16	60	UA
2012	C.immitis	2	28	0	7	UA
2012	C.immitis	2	28	5	19	UA
2012	C.immitis	2	28	7	29	UA
2012	C.immitis	2	28	9	38	UA
2012	C.immitis	2	28	12	50	UA
2012	C.immitis	2	28	14	55	UA
2012	C.immitis	2	28	16	61	UA
2012	C.immitis	3	28	0	7	UA
2012	C.immitis	3	28	5	20	UA
2012	C.immitis	3	28	7	29	UA
2012	C.immitis	3	28	9	37	UA
2012	C.immitis	3	28	12	49	UA
2012	C.immitis	3	28	14	57	UA
2012	C.immitis	3	28	16	62	UA
2012	C.immitis	1	37	0	7	UA
2012	C.immitis	1	37	5	10	UA
2012	C.immitis	1	37	7	12	UA
2012	C.immitis	1	37	9	15	UA
2012	C.immitis	1	37	12	18	UA
2012	C.immitis	1	37	14	20	UA
2012	C.immitis	1	37	16	22	UA
2012	C.immitis	2	37	0	7	UA
2012	C.immitis	2	37	5	10	UA
2012	C.immitis	2	37	7	11	UA
2012	C.immitis	2	37	9	14	UA
2012	C.immitis	2	37	12	18	UA
2012	C.immitis	2	37	14	20	UA
2012	C.immitis	2	37	16	22	UA
2012	C.immitis	3	37	0	7	UA
2012	C.immitis	3	37	5	10	UA
2012	C.immitis	3	37	7	12	UA
2012	C.immitis	3	37	9	15	UA
2012	C.immitis	3	37	12	18	UA
2012	C.immitis	3	37	14	20	UA
2012	C.immitis	3	37	16	22	UA
2014	C.immitis	1	28	0	7	UA
2014	C.immitis	1	28	5	25	UA
2014	C.immitis	1	28	7	34	UA
2014	C.immitis	1	28	9	43	UA
2014	C.immitis	1	28	12	51	UA
2014	C.immitis	1	28	14	60	UA
2014	C.immitis	1	28	16	64	UA
2014	C.immitis	2	28	0	7	UA
2014	C.immitis	2	28	5	24	UA
2014	C.immitis	2	28	7	34	UA
2014	C.immitis	2	28	9	43	UA
2014	C.immitis	2	28	12	52	UA
2014	C.immitis	2	28	14	56	UA
2014	C.immitis	2	28	16	62	UA
2014	C.immitis	3	28	0	7	UA
2014	C.immitis	3	28	5	24	UA
2014	C.immitis	3	28	7	33	UA
2014	C.immitis	3	28	9	41	UA
2014	C.immitis	3	28	12	47	UA
2014	C.immitis	3	28	14	51	UA
2014	C.immitis	3	28	16	56	UA
2014	C.immitis	1	37	0	7	UA
2014	C.immitis	1	37	5	7	UA
2014	C.immitis	1	37	7	7	UA
2014	C.immitis	1	37	9	7	UA
2014	C.immitis	1	37	12	7	UA
2014	C.immitis	1	37	14	7	UA
2014	C.immitis	1	37	16	7	UA
2014	C.immitis	2	37	0	7	UA
2014	C.immitis	2	37	5	7	UA
2014	C.immitis	2	37	7	7	UA
2014	C.immitis	2	37	9	7	UA
2014	C.immitis	2	37	12	7	UA
2014	C.immitis	2	37	14	7	UA
2014	C.immitis	2	37	16	7	UA
2014	C.immitis	3	37	0	7	UA
2014	C.immitis	3	37	5	7	UA
2014	C.immitis	3	37	7	7	UA
2014	C.immitis	3	37	9	7	UA
2014	C.immitis	3	37	12	7	UA
2014	C.immitis	3	37	14	7	UA
2014	C.immitis	3	37	16	7	UA
2015	C.immitis	1	28	0	7	UA
2015	C.immitis	1	28	5	25	UA
2015	C.immitis	1	28	7	35	UA
2015	C.immitis	1	28	9	43	UA
2015	C.immitis	1	28	12	55	UA
2015	C.immitis	1	28	14	64	UA
2015	C.immitis	1	28	16	69	UA
2015	C.immitis	2	28	0	7	UA
2015	C.immitis	2	28	5	25	UA
2015	C.immitis	2	28	7	34	UA
2015	C.immitis	2	28	9	43	UA
2015	C.immitis	2	28	12	57	UA
2015	C.immitis	2	28	14	65	UA
2015	C.immitis	2	28	16	73	UA
2015	C.immitis	3	28	0	7	UA
2015	C.immitis	3	28	5	25	UA
2015	C.immitis	3	28	7	32	UA
2015	C.immitis	3	28	9	38	UA
2015	C.immitis	3	28	12	43	UA
2015	C.immitis	3	28	14	49	UA
2015	C.immitis	3	28	16	54	UA
2015	C.immitis	1	37	0	7	UA
2015	C.immitis	1	37	5	7	UA
2015	C.immitis	1	37	7	9	UA
2015	C.immitis	1	37	9	9	UA
2015	C.immitis	1	37	12	12	UA
2015	C.immitis	1	37	14	15	UA
2015	C.immitis	1	37	16	15	UA
2015	C.immitis	2	37	0	7	UA
2015	C.immitis	2	37	5	7	UA
2015	C.immitis	2	37	7	9	UA
2015	C.immitis	2	37	9	10	UA
2015	C.immitis	2	37	12	11	UA
2015	C.immitis	2	37	14	13	UA
2015	C.immitis	2	37	16	14	UA
2015	C.immitis	3	37	0	7	UA
2015	C.immitis	3	37	5	7	UA
2015	C.immitis	3	37	7	9	UA
2015	C.immitis	3	37	9	10	UA
2015	C.immitis	3	37	12	12	UA
2015	C.immitis	3	37	14	13	UA
2015	C.immitis	3	37	16	13	UA
2017	C.immitis	1	28	0	7	UA
2017	C.immitis	1	28	5	25	UA
2017	C.immitis	1	28	7	35	UA
2017	C.immitis	1	28	9	45	UA
2017	C.immitis	1	28	12	58	UA
2017	C.immitis	1	28	14	65	UA
2017	C.immitis	1	28	16	72	UA
2017	C.immitis	2	28	0	7	UA
2017	C.immitis	2	28	5	26	UA
2017	C.immitis	2	28	7	36	UA
2017	C.immitis	2	28	9	44	UA
2017	C.immitis	2	28	12	58	UA
2017	C.immitis	2	28	14	65	UA
2017	C.immitis	2	28	16	73	UA
2017	C.immitis	3	28	0	7	UA
2017	C.immitis	3	28	5	25	UA
2017	C.immitis	3	28	7	36	UA
2017	C.immitis	3	28	9	45	UA
2017	C.immitis	3	28	12	55	UA
2017	C.immitis	3	28	14	63	UA
2017	C.immitis	3	28	16	70	UA
2017	C.immitis	1	37	0	7	UA
2017	C.immitis	1	37	5	9	UA
2017	C.immitis	1	37	7	13	UA
2017	C.immitis	1	37	9	16	UA
2017	C.immitis	1	37	12	20	UA
2017	C.immitis	1	37	14	22	UA
2017	C.immitis	1	37	16	25	UA
2017	C.immitis	2	37	0	7	UA
2017	C.immitis	2	37	5	10	UA
2017	C.immitis	2	37	7	14	UA
2017	C.immitis	2	37	9	17	UA
2017	C.immitis	2	37	12	21	UA
2017	C.immitis	2	37	14	23	UA
2017	C.immitis	2	37	16	25	UA
2017	C.immitis	3	37	0	7	UA
2017	C.immitis	3	37	5	10	UA
2017	C.immitis	3	37	7	13	UA
2017	C.immitis	3	37	9	15	UA
2017	C.immitis	3	37	12	20	UA
2017	C.immitis	3	37	14	23	UA
2017	C.immitis	3	37	16	25	UA
2102	C.immitis	1	28	0	7	UA
2102	C.immitis	1	28	5	12	UA
2102	C.immitis	1	28	7	18	UA
2102	C.immitis	1	28	9	23	UA
2102	C.immitis	1	28	12	29	UA
2102	C.immitis	1	28	14	35	UA
2102	C.immitis	1	28	16	39	UA
2102	C.immitis	2	28	0	7	UA
2102	C.immitis	2	28	5	14	UA
2102	C.immitis	2	28	7	21	UA
2102	C.immitis	2	28	9	28	UA
2102	C.immitis	2	28	12	35	UA
2102	C.immitis	2	28	14	41	UA
2102	C.immitis	2	28	16	46	UA
2102	C.immitis	3	28	0	7	UA
2102	C.immitis	3	28	5	13	UA
2102	C.immitis	3	28	7	17	UA
2102	C.immitis	3	28	9	22	UA
2102	C.immitis	3	28	12	27	UA
2102	C.immitis	3	28	14	28	UA
2102	C.immitis	3	28	16	32	UA
2102	C.immitis	1	37	0	7	UA
2102	C.immitis	1	37	5	7	UA
2102	C.immitis	1	37	7	7	UA
2102	C.immitis	1	37	9	7	UA
2102	C.immitis	1	37	12	8	UA
2102	C.immitis	1	37	14	9	UA
2102	C.immitis	1	37	16	9	UA
2102	C.immitis	2	37	0	7	UA
2102	C.immitis	2	37	5	7	UA
2102	C.immitis	2	37	7	7	UA
2102	C.immitis	2	37	9	7	UA
2102	C.immitis	2	37	12	8	UA
2102	C.immitis	2	37	14	9	UA
2102	C.immitis	2	37	16	9	UA
2102	C.immitis	3	37	0	7	UA
2102	C.immitis	3	37	5	7	UA
2102	C.immitis	3	37	7	7	UA
2102	C.immitis	3	37	9	7	UA
2102	C.immitis	3	37	12	8	UA
2102	C.immitis	3	37	14	9	UA
2102	C.immitis	3	37	16	9	UA
2268	C.immitis	1	28	0	7	UA
2268	C.immitis	1	28	5	26	UA
2268	C.immitis	1	28	7	38	UA
2268	C.immitis	1	28	9	48	UA
2268	C.immitis	1	28	12	59	UA
2268	C.immitis	1	28	14	68	UA
2268	C.immitis	1	28	16	75	UA
2268	C.immitis	2	28	0	7	UA
2268	C.immitis	2	28	5	28	UA
2268	C.immitis	2	28	7	39	UA
2268	C.immitis	2	28	9	49	UA
2268	C.immitis	2	28	12	62	UA
2268	C.immitis	2	28	14	70	UA
2268	C.immitis	2	28	16	78	UA
2268	C.immitis	3	28	0	7	UA
2268	C.immitis	3	28	5	28	UA
2268	C.immitis	3	28	7	38	UA
2268	C.immitis	3	28	9	48	UA
2268	C.immitis	3	28	12	61	UA
2268	C.immitis	3	28	14	68	UA
2268	C.immitis	3	28	16	76	UA
2268	C.immitis	1	37	0	7	UA
2268	C.immitis	1	37	5	9	UA
2268	C.immitis	1	37	7	11	UA
2268	C.immitis	1	37	9	13	UA
2268	C.immitis	1	37	12	16	UA
2268	C.immitis	1	37	14	20	UA
2268	C.immitis	1	37	16	20	UA
2268	C.immitis	2	37	0	7	UA
2268	C.immitis	2	37	5	9	UA
2268	C.immitis	2	37	7	12	UA
2268	C.immitis	2	37	9	14	UA
2268	C.immitis	2	37	12	17	UA
2268	C.immitis	2	37	14	20	UA
2268	C.immitis	2	37	16	20	UA
2268	C.immitis	3	37	0	7	UA
2268	C.immitis	3	37	5	9	UA
2268	C.immitis	3	37	7	12	UA
2268	C.immitis	3	37	9	14	UA
2268	C.immitis	3	37	12	16	UA
2268	C.immitis	3	37	14	19	UA
2268	C.immitis	3	37	16	19	UA
2269	C.immitis	1	28	0	7	UA
2269	C.immitis	1	28	5	21	UA
2269	C.immitis	1	28	7	28	UA
2269	C.immitis	1	28	9	36	UA
2269	C.immitis	1	28	12	41	UA
2269	C.immitis	1	28	14	45	UA
2269	C.immitis	1	28	16	46	UA
2269	C.immitis	2	28	0	7	UA
2269	C.immitis	2	28	5	22	UA
2269	C.immitis	2	28	7	29	UA
2269	C.immitis	2	28	9	36	UA
2269	C.immitis	2	28	12	41	UA
2269	C.immitis	2	28	14	45	UA
2269	C.immitis	2	28	16	47	UA
2269	C.immitis	3	28	0	7	UA
2269	C.immitis	3	28	5	20	UA
2269	C.immitis	3	28	7	29	UA
2269	C.immitis	3	28	9	34	UA
2269	C.immitis	3	28	12	41	UA
2269	C.immitis	3	28	14	46	UA
2269	C.immitis	3	28	16	47	UA
2269	C.immitis	1	37	0	7	UA
2269	C.immitis	1	37	5	8	UA
2269	C.immitis	1	37	7	8	UA
2269	C.immitis	1	37	9	8	UA
2269	C.immitis	1	37	12	8	UA
2269	C.immitis	1	37	14	8	UA
2269	C.immitis	1	37	16	8	UA
2269	C.immitis	2	37	0	7	UA
2269	C.immitis	2	37	5	8	UA
2269	C.immitis	2	37	7	8	UA
2269	C.immitis	2	37	9	8	UA
2269	C.immitis	2	37	12	8	UA
2269	C.immitis	2	37	14	8	UA
2269	C.immitis	2	37	16	8	UA
2269	C.immitis	3	37	0	7	UA
2269	C.immitis	3	37	5	8	UA
2269	C.immitis	3	37	7	8	UA
2269	C.immitis	3	37	9	8	UA
2269	C.immitis	3	37	12	8	UA
2269	C.immitis	3	37	14	8	UA
2269	C.immitis	3	37	16	8	UA
2271	C.immitis	1	28	0	7	UA
2271	C.immitis	1	28	5	21	UA
2271	C.immitis	1	28	7	31	UA
2271	C.immitis	1	28	9	41	UA
2271	C.immitis	1	28	12	50	UA
2271	C.immitis	1	28	14	52	UA
2271	C.immitis	1	28	16	55	UA
2271	C.immitis	2	28	0	7	UA
2271	C.immitis	2	28	5	25	UA
2271	C.immitis	2	28	7	34	UA
2271	C.immitis	2	28	9	44	UA
2271	C.immitis	2	28	12	51	UA
2271	C.immitis	2	28	14	55	UA
2271	C.immitis	2	28	16	58	UA
2271	C.immitis	3	28	0	7	UA
2271	C.immitis	3	28	5	23	UA
2271	C.immitis	3	28	7	32	UA
2271	C.immitis	3	28	9	42	UA
2271	C.immitis	3	28	12	49	UA
2271	C.immitis	3	28	14	51	UA
2271	C.immitis	3	28	16	54	UA
2271	C.immitis	1	37	0	7	UA
2271	C.immitis	1	37	5	7	UA
2271	C.immitis	1	37	7	8	UA
2271	C.immitis	1	37	9	9	UA
2271	C.immitis	1	37	12	11	UA
2271	C.immitis	1	37	14	12	UA
2271	C.immitis	1	37	16	13	UA
2271	C.immitis	2	37	0	7	UA
2271	C.immitis	2	37	5	7	UA
2271	C.immitis	2	37	7	8	UA
2271	C.immitis	2	37	9	8	UA
2271	C.immitis	2	37	12	10	UA
2271	C.immitis	2	37	14	12	UA
2271	C.immitis	2	37	16	13	UA
2271	C.immitis	3	37	0	7	UA
2271	C.immitis	3	37	5	7	UA
2271	C.immitis	3	37	7	8	UA
2271	C.immitis	3	37	9	9	UA
2271	C.immitis	3	37	12	10	UA
2271	C.immitis	3	37	14	12	UA
2271	C.immitis	3	37	16	13	UA
2273	C.immitis	1	28	0	7	UA
2273	C.immitis	1	28	5	20	UA
2273	C.immitis	1	28	7	28	UA
2273	C.immitis	1	28	9	32	UA
2273	C.immitis	1	28	12	39	UA
2273	C.immitis	1	28	14	43	UA
2273	C.immitis	1	28	16	47	UA
2273	C.immitis	2	28	0	7	UA
2273	C.immitis	2	28	5	19	UA
2273	C.immitis	2	28	7	28	UA
2273	C.immitis	2	28	9	33	UA
2273	C.immitis	2	28	12	38	UA
2273	C.immitis	2	28	14	44	UA
2273	C.immitis	2	28	16	48	UA
2273	C.immitis	3	28	0	7	UA
2273	C.immitis	3	28	5	19	UA
2273	C.immitis	3	28	7	27	UA
2273	C.immitis	3	28	9	32	UA
2273	C.immitis	3	28	12	39	UA
2273	C.immitis	3	28	14	43	UA
2273	C.immitis	3	28	16	47	UA
2273	C.immitis	1	37	0	7	UA
2273	C.immitis	1	37	5	7	UA
2273	C.immitis	1	37	7	8	UA
2273	C.immitis	1	37	9	8	UA
2273	C.immitis	1	37	12	8	UA
2273	C.immitis	1	37	14	8	UA
2273	C.immitis	1	37	16	8	UA
2273	C.immitis	2	37	0	7	UA
2273	C.immitis	2	37	5	7	UA
2273	C.immitis	2	37	7	8	UA
2273	C.immitis	2	37	9	8	UA
2273	C.immitis	2	37	12	8	UA
2273	C.immitis	2	37	14	8	UA
2273	C.immitis	2	37	16	8	UA
2273	C.immitis	3	37	0	7	UA
2273	C.immitis	3	37	5	7	UA
2273	C.immitis	3	37	7	8	UA
2273	C.immitis	3	37	9	8	UA
2273	C.immitis	3	37	12	8	UA
2273	C.immitis	3	37	14	8	UA
2273	C.immitis	3	37	16	8	UA
2274	C.immitis	1	28	0	7	UA
2274	C.immitis	1	28	5	25	UA
2274	C.immitis	1	28	7	36	UA
2274	C.immitis	1	28	9	43	UA
2274	C.immitis	1	28	12	58	UA
2274	C.immitis	1	28	14	65	UA
2274	C.immitis	1	28	16	73	UA
2274	C.immitis	2	28	0	7	UA
2274	C.immitis	2	28	5	25	UA
2274	C.immitis	2	28	7	37	UA
2274	C.immitis	2	28	9	45	UA
2274	C.immitis	2	28	12	58	UA
2274	C.immitis	2	28	14	65	UA
2274	C.immitis	2	28	16	72	UA
2274	C.immitis	3	28	0	7	UA
2274	C.immitis	3	28	5	25	UA
2274	C.immitis	3	28	7	36	UA
2274	C.immitis	3	28	9	43	UA
2274	C.immitis	3	28	12	58	UA
2274	C.immitis	3	28	14	65	UA
2274	C.immitis	3	28	16	76	UA
2274	C.immitis	1	37	0	7	UA
2274	C.immitis	1	37	5	9	UA
2274	C.immitis	1	37	7	11	UA
2274	C.immitis	1	37	9	14	UA
2274	C.immitis	1	37	12	17	UA
2274	C.immitis	1	37	14	19	UA
2274	C.immitis	1	37	16	21	UA
2274	C.immitis	2	37	0	7	UA
2274	C.immitis	2	37	5	8	UA
2274	C.immitis	2	37	7	10	UA
2274	C.immitis	2	37	9	12	UA
2274	C.immitis	2	37	12	16	UA
2274	C.immitis	2	37	14	18	UA
2274	C.immitis	2	37	16	20	UA
2274	C.immitis	3	37	0	7	UA
2274	C.immitis	3	37	5	8	UA
2274	C.immitis	3	37	7	10	UA
2274	C.immitis	3	37	9	12	UA
2274	C.immitis	3	37	12	16	UA
2274	C.immitis	3	37	14	18	UA
2274	C.immitis	3	37	16	20	UA
2275	C.immitis	1	28	0	7	UA
2275	C.immitis	1	28	5	29	UA
2275	C.immitis	1	28	7	41	UA
2275	C.immitis	1	28	9	51	UA
2275	C.immitis	1	28	12	63	UA
2275	C.immitis	1	28	14	68	UA
2275	C.immitis	1	28	16	76	UA
2275	C.immitis	2	28	0	7	UA
2275	C.immitis	2	28	5	29	UA
2275	C.immitis	2	28	7	41	UA
2275	C.immitis	2	28	9	50	UA
2275	C.immitis	2	28	12	63	UA
2275	C.immitis	2	28	14	68	UA
2275	C.immitis	2	28	16	74	UA
2275	C.immitis	3	28	0	7	UA
2275	C.immitis	3	28	5	29	UA
2275	C.immitis	3	28	7	40	UA
2275	C.immitis	3	28	9	50	UA
2275	C.immitis	3	28	12	63	UA
2275	C.immitis	3	28	14	67	UA
2275	C.immitis	3	28	16	72	UA
2275	C.immitis	1	37	0	7	UA
2275	C.immitis	1	37	5	9	UA
2275	C.immitis	1	37	7	11	UA
2275	C.immitis	1	37	9	14	UA
2275	C.immitis	1	37	12	16	UA
2275	C.immitis	1	37	14	18	UA
2275	C.immitis	1	37	16	19	UA
2275	C.immitis	2	37	0	7	UA
2275	C.immitis	2	37	5	10	UA
2275	C.immitis	2	37	7	11	UA
2275	C.immitis	2	37	9	14	UA
2275	C.immitis	2	37	12	17	UA
2275	C.immitis	2	37	14	19	UA
2275	C.immitis	2	37	16	21	UA
2275	C.immitis	3	37	0	7	UA
2275	C.immitis	3	37	5	9	UA
2275	C.immitis	3	37	7	11	UA
2275	C.immitis	3	37	9	14	UA
2275	C.immitis	3	37	12	15	UA
2275	C.immitis	3	37	14	17	UA
2275	C.immitis	3	37	16	19	UA
2276	C.immitis	1	28	0	7	UA
2276	C.immitis	1	28	5	28	UA
2276	C.immitis	1	28	7	38	UA
2276	C.immitis	1	28	9	48	UA
2276	C.immitis	1	28	12	60	UA
2276	C.immitis	1	28	14	66	UA
2276	C.immitis	1	28	16	74	UA
2276	C.immitis	2	28	0	7	UA
2276	C.immitis	2	28	5	29	UA
2276	C.immitis	2	28	7	40	UA
2276	C.immitis	2	28	9	50	UA
2276	C.immitis	2	28	12	63	UA
2276	C.immitis	2	28	14	71	UA
2276	C.immitis	2	28	16	75	UA
2276	C.immitis	3	28	0	7	UA
2276	C.immitis	3	28	5	28	UA
2276	C.immitis	3	28	7	38	UA
2276	C.immitis	3	28	9	48	UA
2276	C.immitis	3	28	12	60	UA
2276	C.immitis	3	28	14	67	UA
2276	C.immitis	3	28	16	74	UA
2276	C.immitis	1	37	0	7	UA
2276	C.immitis	1	37	5	9	UA
2276	C.immitis	1	37	7	12	UA
2276	C.immitis	1	37	9	14	UA
2276	C.immitis	1	37	12	16	UA
2276	C.immitis	1	37	14	18	UA
2276	C.immitis	1	37	16	19	UA
2276	C.immitis	2	37	0	7	UA
2276	C.immitis	2	37	5	9	UA
2276	C.immitis	2	37	7	11	UA
2276	C.immitis	2	37	9	12	UA
2276	C.immitis	2	37	12	14	UA
2276	C.immitis	2	37	14	16	UA
2276	C.immitis	2	37	16	17	UA
2276	C.immitis	3	37	0	7	UA
2276	C.immitis	3	37	5	9	UA
2276	C.immitis	3	37	7	11	UA
2276	C.immitis	3	37	9	12	UA
2276	C.immitis	3	37	12	15	UA
2276	C.immitis	3	37	14	17	UA
2276	C.immitis	3	37	16	19	UA
2277	C.immitis	1	28	0	7	UA
2277	C.immitis	1	28	5	25	UA
2277	C.immitis	1	28	7	34	UA
2277	C.immitis	1	28	9	43	UA
2277	C.immitis	1	28	12	58	UA
2277	C.immitis	1	28	14	63	UA
2277	C.immitis	1	28	16	69	UA
2277	C.immitis	2	28	0	7	UA
2277	C.immitis	2	28	5	24	UA
2277	C.immitis	2	28	7	34	UA
2277	C.immitis	2	28	9	43	UA
2277	C.immitis	2	28	12	56	UA
2277	C.immitis	2	28	14	61	UA
2277	C.immitis	2	28	16	68	UA
2277	C.immitis	3	28	0	7	UA
2277	C.immitis	3	28	5	23	UA
2277	C.immitis	3	28	7	33	UA
2277	C.immitis	3	28	9	43	UA
2277	C.immitis	3	28	12	57	UA
2277	C.immitis	3	28	14	62	UA
2277	C.immitis	3	28	16	68	UA
2277	C.immitis	1	37	0	7	UA
2277	C.immitis	1	37	5	9	UA
2277	C.immitis	1	37	7	12	UA
2277	C.immitis	1	37	9	15	UA
2277	C.immitis	1	37	12	17	UA
2277	C.immitis	1	37	14	19	UA
2277	C.immitis	1	37	16	20	UA
2277	C.immitis	2	37	0	7	UA
2277	C.immitis	2	37	5	9	UA
2277	C.immitis	2	37	7	11	UA
2277	C.immitis	2	37	9	17	UA
2277	C.immitis	2	37	12	18	UA
2277	C.immitis	2	37	14	19	UA
2277	C.immitis	2	37	16	20	UA
2277	C.immitis	3	37	0	7	UA
2277	C.immitis	3	37	5	9	UA
2277	C.immitis	3	37	7	10	UA
2277	C.immitis	3	37	9	14	UA
2277	C.immitis	3	37	12	17	UA
2277	C.immitis	3	37	14	18	UA
2277	C.immitis	3	37	16	19	UA
2278	C.immitis	1	28	0	7	UA
2278	C.immitis	1	28	5	21	UA
2278	C.immitis	1	28	7	31	UA
2278	C.immitis	1	28	9	39	UA
2278	C.immitis	1	28	12	51	UA
2278	C.immitis	1	28	14	58	UA
2278	C.immitis	1	28	16	65	UA
2278	C.immitis	2	28	0	7	UA
2278	C.immitis	2	28	5	21	UA
2278	C.immitis	2	28	7	30	UA
2278	C.immitis	2	28	9	39	UA
2278	C.immitis	2	28	12	51	UA
2278	C.immitis	2	28	14	58	UA
2278	C.immitis	2	28	16	65	UA
2278	C.immitis	3	28	0	7	UA
2278	C.immitis	3	28	5	21	UA
2278	C.immitis	3	28	7	31	UA
2278	C.immitis	3	28	9	39	UA
2278	C.immitis	3	28	12	50	UA
2278	C.immitis	3	28	14	58	UA
2278	C.immitis	3	28	16	65	UA
2278	C.immitis	1	37	0	7	UA
2278	C.immitis	1	37	5	10	UA
2278	C.immitis	1	37	7	12	UA
2278	C.immitis	1	37	9	15	UA
2278	C.immitis	1	37	12	18	UA
2278	C.immitis	1	37	14	20	UA
2278	C.immitis	1	37	16	21	UA
2278	C.immitis	2	37	0	7	UA
2278	C.immitis	2	37	5	10	UA
2278	C.immitis	2	37	7	13	UA
2278	C.immitis	2	37	9	15	UA
2278	C.immitis	2	37	12	18	UA
2278	C.immitis	2	37	14	20	UA
2278	C.immitis	2	37	16	20	UA
2278	C.immitis	3	37	0	7	UA
2278	C.immitis	3	37	5	10	UA
2278	C.immitis	3	37	7	13	UA
2278	C.immitis	3	37	9	16	UA
2278	C.immitis	3	37	12	19	UA
2278	C.immitis	3	37	14	20	UA
2278	C.immitis	3	37	16	21	UA
2279	C.immitis	1	28	0	7	UA
2279	C.immitis	1	28	5	21	UA
2279	C.immitis	1	28	7	28	UA
2279	C.immitis	1	28	9	35	UA
2279	C.immitis	1	28	12	39	UA
2279	C.immitis	1	28	14	42	UA
2279	C.immitis	1	28	16	43	UA
2279	C.immitis	2	28	0	7	UA
2279	C.immitis	2	28	5	20	UA
2279	C.immitis	2	28	7	27	UA
2279	C.immitis	2	28	9	33	UA
2279	C.immitis	2	28	12	38	UA
2279	C.immitis	2	28	14	42	UA
2279	C.immitis	2	28	16	43	UA
2279	C.immitis	3	28	0	7	UA
2279	C.immitis	3	28	5	21	UA
2279	C.immitis	3	28	7	28	UA
2279	C.immitis	3	28	9	35	UA
2279	C.immitis	3	28	12	40	UA
2279	C.immitis	3	28	14	42	UA
2279	C.immitis	3	28	16	45	UA
2279	C.immitis	1	37	0	7	UA
2279	C.immitis	1	37	5	8	UA
2279	C.immitis	1	37	7	10	UA
2279	C.immitis	1	37	9	10	UA
2279	C.immitis	1	37	12	11	UA
2279	C.immitis	1	37	14	11	UA
2279	C.immitis	1	37	16	11	UA
2279	C.immitis	2	37	0	7	UA
2279	C.immitis	2	37	5	8	UA
2279	C.immitis	2	37	7	10	UA
2279	C.immitis	2	37	9	10	UA
2279	C.immitis	2	37	12	11	UA
2279	C.immitis	2	37	14	11	UA
2279	C.immitis	2	37	16	11	UA
2279	C.immitis	3	37	0	7	UA
2279	C.immitis	3	37	5	8	UA
2279	C.immitis	3	37	7	10	UA
2279	C.immitis	3	37	9	10	UA
2279	C.immitis	3	37	12	11	UA
2279	C.immitis	3	37	14	11	UA
2279	C.immitis	3	37	16	11	UA
2280	C.immitis	1	28	0	7	UA
2280	C.immitis	1	28	5	17	UA
2280	C.immitis	1	28	7	25	UA
2280	C.immitis	1	28	9	31	UA
2280	C.immitis	1	28	12	36	UA
2280	C.immitis	1	28	14	42	UA
2280	C.immitis	1	28	16	43	UA
2280	C.immitis	2	28	0	7	UA
2280	C.immitis	2	28	5	18	UA
2280	C.immitis	2	28	7	25	UA
2280	C.immitis	2	28	9	32	UA
2280	C.immitis	2	28	12	37	UA
2280	C.immitis	2	28	14	42	UA
2280	C.immitis	2	28	16	44	UA
2280	C.immitis	3	28	0	7	UA
2280	C.immitis	3	28	5	18	UA
2280	C.immitis	3	28	7	26	UA
2280	C.immitis	3	28	9	31	UA
2280	C.immitis	3	28	12	37	UA
2280	C.immitis	3	28	14	42	UA
2280	C.immitis	3	28	16	45	UA
2280	C.immitis	1	37	0	7	UA
2280	C.immitis	1	37	5	9	UA
2280	C.immitis	1	37	7	10	UA
2280	C.immitis	1	37	9	10	UA
2280	C.immitis	1	37	12	11	UA
2280	C.immitis	1	37	14	12	UA
2280	C.immitis	1	37	16	13	UA
2280	C.immitis	2	37	0	7	UA
2280	C.immitis	2	37	5	9	UA
2280	C.immitis	2	37	7	10	UA
2280	C.immitis	2	37	9	11	UA
2280	C.immitis	2	37	12	12	UA
2280	C.immitis	2	37	14	14	UA
2280	C.immitis	2	37	16	15	UA
2280	C.immitis	3	37	0	7	UA
2280	C.immitis	3	37	5	9	UA
2280	C.immitis	3	37	7	10	UA
2280	C.immitis	3	37	9	11	UA
2280	C.immitis	3	37	12	12	UA
2280	C.immitis	3	37	14	14	UA
2280	C.immitis	3	37	16	15	UA
2281	C.immitis	1	28	0	7	UA
2281	C.immitis	1	28	5	25	UA
2281	C.immitis	1	28	7	34	UA
2281	C.immitis	1	28	9	42	UA
2281	C.immitis	1	28	12	52	UA
2281	C.immitis	1	28	14	55	UA
2281	C.immitis	1	28	16	60	UA
2281	C.immitis	2	28	0	7	UA
2281	C.immitis	2	28	5	26	UA
2281	C.immitis	2	28	7	35	UA
2281	C.immitis	2	28	9	43	UA
2281	C.immitis	2	28	12	54	UA
2281	C.immitis	2	28	14	58	UA
2281	C.immitis	2	28	16	62	UA
2281	C.immitis	3	28	0	7	UA
2281	C.immitis	3	28	5	26	UA
2281	C.immitis	3	28	7	35	UA
2281	C.immitis	3	28	9	43	UA
2281	C.immitis	3	28	12	54	UA
2281	C.immitis	3	28	14	59	UA
2281	C.immitis	3	28	16	66	UA
2281	C.immitis	1	37	0	7	UA
2281	C.immitis	1	37	5	7	UA
2281	C.immitis	1	37	7	7	UA
2281	C.immitis	1	37	9	7	UA
2281	C.immitis	1	37	12	7	UA
2281	C.immitis	1	37	14	7	UA
2281	C.immitis	1	37	16	7	UA
2281	C.immitis	2	37	0	7	UA
2281	C.immitis	2	37	5	7	UA
2281	C.immitis	2	37	7	7	UA
2281	C.immitis	2	37	9	7	UA
2281	C.immitis	2	37	12	7	UA
2281	C.immitis	2	37	14	7	UA
2281	C.immitis	2	37	16	7	UA
2281	C.immitis	3	37	0	7	UA
2281	C.immitis	3	37	5	7	UA
2281	C.immitis	3	37	7	7	UA
2281	C.immitis	3	37	9	7	UA
2281	C.immitis	3	37	12	7	UA
2281	C.immitis	3	37	14	7	UA
2281	C.immitis	3	37	16	7	UA
2394	C.immitis	1	28	0	7	UA
2394	C.immitis	1	28	5	19	UA
2394	C.immitis	1	28	7	28	UA
2394	C.immitis	1	28	9	36	UA
2394	C.immitis	1	28	12	45	UA
2394	C.immitis	1	28	14	52	UA
2394	C.immitis	1	28	16	57	UA
2394	C.immitis	2	28	0	7	UA
2394	C.immitis	2	28	5	19	UA
2394	C.immitis	2	28	7	28	UA
2394	C.immitis	2	28	9	35	UA
2394	C.immitis	2	28	12	47	UA
2394	C.immitis	2	28	14	55	UA
2394	C.immitis	2	28	16	60	UA
2394	C.immitis	3	28	0	7	UA
2394	C.immitis	3	28	5	19	UA
2394	C.immitis	3	28	7	28	UA
2394	C.immitis	3	28	9	35	UA
2394	C.immitis	3	28	12	46	UA
2394	C.immitis	3	28	14	53	UA
2394	C.immitis	3	28	16	58	UA
2394	C.immitis	1	37	0	7	UA
2394	C.immitis	1	37	5	9	UA
2394	C.immitis	1	37	7	11	UA
2394	C.immitis	1	37	9	13	UA
2394	C.immitis	1	37	12	16	UA
2394	C.immitis	1	37	14	20	UA
2394	C.immitis	1	37	16	21	UA
2394	C.immitis	2	37	0	7	UA
2394	C.immitis	2	37	5	9	UA
2394	C.immitis	2	37	7	11	UA
2394	C.immitis	2	37	9	14	UA
2394	C.immitis	2	37	12	17	UA
2394	C.immitis	2	37	14	20	UA
2394	C.immitis	2	37	16	20	UA
2394	C.immitis	3	37	0	7	UA
2394	C.immitis	3	37	5	9	UA
2394	C.immitis	3	37	7	11	UA
2394	C.immitis	3	37	9	13	UA
2394	C.immitis	3	37	12	16	UA
2394	C.immitis	3	37	14	18	UA
2394	C.immitis	3	37	16	19	UA
2395	C.immitis	1	28	0	7	UA
2395	C.immitis	1	28	5	22	UA
2395	C.immitis	1	28	7	32	UA
2395	C.immitis	1	28	9	38	UA
2395	C.immitis	1	28	12	46	UA
2395	C.immitis	1	28	14	53	UA
2395	C.immitis	1	28	16	58	UA
2395	C.immitis	2	28	0	7	UA
2395	C.immitis	2	28	5	23	UA
2395	C.immitis	2	28	7	31	UA
2395	C.immitis	2	28	9	37	UA
2395	C.immitis	2	28	12	45	UA
2395	C.immitis	2	28	14	52	UA
2395	C.immitis	2	28	16	56	UA
2395	C.immitis	3	28	0	7	UA
2395	C.immitis	3	28	5	23	UA
2395	C.immitis	3	28	7	32	UA
2395	C.immitis	3	28	9	37	UA
2395	C.immitis	3	28	12	47	UA
2395	C.immitis	3	28	14	53	UA
2395	C.immitis	3	28	16	58	UA
2395	C.immitis	1	37	0	7	UA
2395	C.immitis	1	37	5	8	UA
2395	C.immitis	1	37	7	9	UA
2395	C.immitis	1	37	9	9	UA
2395	C.immitis	1	37	12	9	UA
2395	C.immitis	1	37	14	9	UA
2395	C.immitis	1	37	16	9	UA
2395	C.immitis	2	37	0	7	UA
2395	C.immitis	2	37	5	8	UA
2395	C.immitis	2	37	7	9	UA
2395	C.immitis	2	37	9	9	UA
2395	C.immitis	2	37	12	9	UA
2395	C.immitis	2	37	14	9	UA
2395	C.immitis	2	37	16	9	UA
2395	C.immitis	3	37	0	7	UA
2395	C.immitis	3	37	5	8	UA
2395	C.immitis	3	37	7	9	UA
2395	C.immitis	3	37	9	9	UA
2395	C.immitis	3	37	12	9	UA
2395	C.immitis	3	37	14	9	UA
2395	C.immitis	3	37	16	9	UA
3377	C.immitis	1	28	0	7	UA
3377	C.immitis	1	28	5	25	UA
3377	C.immitis	1	28	7	37	UA
3377	C.immitis	1	28	9	46	UA
3377	C.immitis	1	28	12	58	UA
3377	C.immitis	1	28	14	65	UA
3377	C.immitis	1	28	16	73	UA
3377	C.immitis	2	28	0	7	UA
3377	C.immitis	2	28	5	28	UA
3377	C.immitis	2	28	7	38	UA
3377	C.immitis	2	28	9	48	UA
3377	C.immitis	2	28	12	59	UA
3377	C.immitis	2	28	14	66	UA
3377	C.immitis	2	28	16	74	UA
3377	C.immitis	3	28	0	7	UA
3377	C.immitis	3	28	5	27	UA
3377	C.immitis	3	28	7	37	UA
3377	C.immitis	3	28	9	46	UA
3377	C.immitis	3	28	12	57	UA
3377	C.immitis	3	28	14	64	UA
3377	C.immitis	3	28	16	76	UA
3377	C.immitis	1	37	0	7	UA
3377	C.immitis	1	37	5	9	UA
3377	C.immitis	1	37	7	11	UA
3377	C.immitis	1	37	9	14	UA
3377	C.immitis	1	37	12	16	UA
3377	C.immitis	1	37	14	18	UA
3377	C.immitis	1	37	16	19	UA
3377	C.immitis	2	37	0	7	UA
3377	C.immitis	2	37	5	9	UA
3377	C.immitis	2	37	7	11	UA
3377	C.immitis	2	37	9	13	UA
3377	C.immitis	2	37	12	16	UA
3377	C.immitis	2	37	14	18	UA
3377	C.immitis	2	37	16	18	UA
3377	C.immitis	3	37	0	7	UA
3377	C.immitis	3	37	5	9	UA
3377	C.immitis	3	37	7	11	UA
3377	C.immitis	3	37	9	14	UA
3377	C.immitis	3	37	12	17	UA
3377	C.immitis	3	37	14	19	UA
3377	C.immitis	3	37	16	19	UA
3474	C.immitis	1	28	0	7	UA
3474	C.immitis	1	28	5	21	UA
3474	C.immitis	1	28	7	30	UA
3474	C.immitis	1	28	9	39	UA
3474	C.immitis	1	28	12	52	UA
3474	C.immitis	1	28	14	58	UA
3474	C.immitis	1	28	16	65	UA
3474	C.immitis	2	28	0	7	UA
3474	C.immitis	2	28	5	23	UA
3474	C.immitis	2	28	7	32	UA
3474	C.immitis	2	28	9	41	UA
3474	C.immitis	2	28	12	57	UA
3474	C.immitis	2	28	14	65	UA
3474	C.immitis	2	28	16	72	UA
3474	C.immitis	3	28	0	7	UA
3474	C.immitis	3	28	5	24	UA
3474	C.immitis	3	28	7	32	UA
3474	C.immitis	3	28	9	42	UA
3474	C.immitis	3	28	12	57	UA
3474	C.immitis	3	28	14	65	UA
3474	C.immitis	3	28	16	70	UA
3474	C.immitis	1	37	0	7	UA
3474	C.immitis	1	37	5	10	UA
3474	C.immitis	1	37	7	11	UA
3474	C.immitis	1	37	9	14	UA
3474	C.immitis	1	37	12	19	UA
3474	C.immitis	1	37	14	21	UA
3474	C.immitis	1	37	16	23	UA
3474	C.immitis	2	37	0	7	UA
3474	C.immitis	2	37	5	10	UA
3474	C.immitis	2	37	7	12	UA
3474	C.immitis	2	37	9	15	UA
3474	C.immitis	2	37	12	20	UA
3474	C.immitis	2	37	14	22	UA
3474	C.immitis	2	37	16	25	UA
3474	C.immitis	3	37	0	7	UA
3474	C.immitis	3	37	5	10	UA
3474	C.immitis	3	37	7	12	UA
3474	C.immitis	3	37	9	15	UA
3474	C.immitis	3	37	12	20	UA
3474	C.immitis	3	37	14	22	UA
3474	C.immitis	3	37	16	25	UA
3475	C.immitis	1	28	0	7	UA
3475	C.immitis	1	28	5	16	UA
3475	C.immitis	1	28	7	24	UA
3475	C.immitis	1	28	9	32	UA
3475	C.immitis	1	28	12	44	UA
3475	C.immitis	1	28	14	49	UA
3475	C.immitis	1	28	16	56	UA
3475	C.immitis	2	28	0	7	UA
3475	C.immitis	2	28	5	16	UA
3475	C.immitis	2	28	7	24	UA
3475	C.immitis	2	28	9	32	UA
3475	C.immitis	2	28	12	44	UA
3475	C.immitis	2	28	14	49	UA
3475	C.immitis	2	28	16	55	UA
3475	C.immitis	3	28	0	7	UA
3475	C.immitis	3	28	5	17	UA
3475	C.immitis	3	28	7	26	UA
3475	C.immitis	3	28	9	33	UA
3475	C.immitis	3	28	12	45	UA
3475	C.immitis	3	28	14	51	UA
3475	C.immitis	3	28	16	56	UA
3475	C.immitis	1	37	0	7	UA
3475	C.immitis	1	37	5	8	UA
3475	C.immitis	1	37	7	9	UA
3475	C.immitis	1	37	9	11	UA
3475	C.immitis	1	37	12	14	UA
3475	C.immitis	1	37	14	16	UA
3475	C.immitis	1	37	16	17	UA
3475	C.immitis	2	37	0	7	UA
3475	C.immitis	2	37	5	8	UA
3475	C.immitis	2	37	7	9	UA
3475	C.immitis	2	37	9	12	UA
3475	C.immitis	2	37	12	14	UA
3475	C.immitis	2	37	14	16	UA
3475	C.immitis	2	37	16	18	UA
3475	C.immitis	3	37	0	7	UA
3475	C.immitis	3	37	5	8	UA
3475	C.immitis	3	37	7	9	UA
3475	C.immitis	3	37	9	12	UA
3475	C.immitis	3	37	12	15	UA
3475	C.immitis	3	37	14	16	UA
3475	C.immitis	3	37	16	18	UA
3476	C.immitis	1	28	0	7	UA
3476	C.immitis	1	28	5	24	UA
3476	C.immitis	1	28	7	35	UA
3476	C.immitis	1	28	9	46	UA
3476	C.immitis	1	28	12	61	UA
3476	C.immitis	1	28	14	67	UA
3476	C.immitis	1	28	16	73	UA
3476	C.immitis	2	28	0	7	UA
3476	C.immitis	2	28	5	26	UA
3476	C.immitis	2	28	7	35	UA
3476	C.immitis	2	28	9	46	UA
3476	C.immitis	2	28	12	61	UA
3476	C.immitis	2	28	14	66	UA
3476	C.immitis	2	28	16	71	UA
3476	C.immitis	3	28	0	7	UA
3476	C.immitis	3	28	5	26	UA
3476	C.immitis	3	28	7	33	UA
3476	C.immitis	3	28	9	47	UA
3476	C.immitis	3	28	12	59	UA
3476	C.immitis	3	28	14	67	UA
3476	C.immitis	3	28	16	73	UA
3476	C.immitis	1	37	0	7	UA
3476	C.immitis	1	37	5	10	UA
3476	C.immitis	1	37	7	12	UA
3476	C.immitis	1	37	9	15	UA
3476	C.immitis	1	37	12	18	UA
3476	C.immitis	1	37	14	22	UA
3476	C.immitis	1	37	16	22	UA
3476	C.immitis	2	37	0	7	UA
3476	C.immitis	2	37	5	10	UA
3476	C.immitis	2	37	7	13	UA
3476	C.immitis	2	37	9	15	UA
3476	C.immitis	2	37	12	19	UA
3476	C.immitis	2	37	14	21	UA
3476	C.immitis	2	37	16	23	UA
3476	C.immitis	3	37	0	7	UA
3476	C.immitis	3	37	5	10	UA
3476	C.immitis	3	37	7	13	UA
3476	C.immitis	3	37	9	15	UA
3476	C.immitis	3	37	12	18	UA
3476	C.immitis	3	37	14	22	UA
3476	C.immitis	3	37	16	23	UA
3479	C.immitis	1	28	0	7	UA
3479	C.immitis	1	28	5	21	UA
3479	C.immitis	1	28	7	28	UA
3479	C.immitis	1	28	9	32	UA
3479	C.immitis	1	28	12	36	UA
3479	C.immitis	1	28	14	40	UA
3479	C.immitis	1	28	16	42	UA
3479	C.immitis	2	28	0	7	UA
3479	C.immitis	2	28	5	18	UA
3479	C.immitis	2	28	7	27	UA
3479	C.immitis	2	28	9	30	UA
3479	C.immitis	2	28	12	35	UA
3479	C.immitis	2	28	14	39	UA
3479	C.immitis	2	28	16	43	UA
3479	C.immitis	3	28	0	7	UA
3479	C.immitis	3	28	5	20	UA
3479	C.immitis	3	28	7	27	UA
3479	C.immitis	3	28	9	31	UA
3479	C.immitis	3	28	12	36	UA
3479	C.immitis	3	28	14	38	UA
3479	C.immitis	3	28	16	44	UA
3479	C.immitis	1	37	0	7	UA
3479	C.immitis	1	37	5	8	UA
3479	C.immitis	1	37	7	8	UA
3479	C.immitis	1	37	9	9	UA
3479	C.immitis	1	37	12	9	UA
3479	C.immitis	1	37	14	10	UA
3479	C.immitis	1	37	16	11	UA
3479	C.immitis	2	37	0	7	UA
3479	C.immitis	2	37	5	8	UA
3479	C.immitis	2	37	7	8	UA
3479	C.immitis	2	37	9	8	UA
3479	C.immitis	2	37	12	10	UA
3479	C.immitis	2	37	14	12	UA
3479	C.immitis	2	37	16	12	UA
3479	C.immitis	3	37	0	7	UA
3479	C.immitis	3	37	5	8	UA
3479	C.immitis	3	37	7	8	UA
3479	C.immitis	3	37	9	8	UA
3479	C.immitis	3	37	12	8	UA
3479	C.immitis	3	37	14	9	UA
3479	C.immitis	3	37	16	9	UA
3505	C.immitis	1	28	0	7	UA
3505	C.immitis	1	28	5	25	UA
3505	C.immitis	1	28	7	36	UA
3505	C.immitis	1	28	9	46	UA
3505	C.immitis	1	28	12	60	UA
3505	C.immitis	1	28	14	67	UA
3505	C.immitis	1	28	16	71	UA
3505	C.immitis	2	28	0	7	UA
3505	C.immitis	2	28	5	25	UA
3505	C.immitis	2	28	7	36	UA
3505	C.immitis	2	28	9	46	UA
3505	C.immitis	2	28	12	60	UA
3505	C.immitis	2	28	14	66	UA
3505	C.immitis	2	28	16	70	UA
3505	C.immitis	3	28	0	7	UA
3505	C.immitis	3	28	5	25	UA
3505	C.immitis	3	28	7	37	UA
3505	C.immitis	3	28	9	48	UA
3505	C.immitis	3	28	12	60	UA
3505	C.immitis	3	28	14	68	UA
3505	C.immitis	3	28	16	72	UA
3505	C.immitis	1	37	0	7	UA
3505	C.immitis	1	37	5	8	UA
3505	C.immitis	1	37	7	8	UA
3505	C.immitis	1	37	9	10	UA
3505	C.immitis	1	37	12	12	UA
3505	C.immitis	1	37	14	13	UA
3505	C.immitis	1	37	16	15	UA
3505	C.immitis	2	37	0	7	UA
3505	C.immitis	2	37	5	8	UA
3505	C.immitis	2	37	7	8	UA
3505	C.immitis	2	37	9	8	UA
3505	C.immitis	2	37	12	11	UA
3505	C.immitis	2	37	14	13	UA
3505	C.immitis	2	37	16	15	UA
3505	C.immitis	3	37	0	7	UA
3505	C.immitis	3	37	5	8	UA
3505	C.immitis	3	37	7	8	UA
3505	C.immitis	3	37	9	8	UA
3505	C.immitis	3	37	12	10	UA
3505	C.immitis	3	37	14	13	UA
3505	C.immitis	3	37	16	15	UA
3693	C.immitis	1	28	0	7	UA
3693	C.immitis	1	28	5	26	UA
3693	C.immitis	1	28	7	35	UA
3693	C.immitis	1	28	9	44	UA
3693	C.immitis	1	28	12	57	UA
3693	C.immitis	1	28	14	64	UA
3693	C.immitis	1	28	16	71	UA
3693	C.immitis	2	28	0	7	UA
3693	C.immitis	2	28	5	26	UA
3693	C.immitis	2	28	7	35	UA
3693	C.immitis	2	28	9	44	UA
3693	C.immitis	2	28	12	57	UA
3693	C.immitis	2	28	14	64	UA
3693	C.immitis	2	28	16	70	UA
3693	C.immitis	3	28	0	7	UA
3693	C.immitis	3	28	5	26	UA
3693	C.immitis	3	28	7	34	UA
3693	C.immitis	3	28	9	44	UA
3693	C.immitis	3	28	12	57	UA
3693	C.immitis	3	28	14	64	UA
3693	C.immitis	3	28	16	69	UA
3693	C.immitis	1	37	0	7	UA
3693	C.immitis	1	37	5	10	UA
3693	C.immitis	1	37	7	11	UA
3693	C.immitis	1	37	9	15	UA
3693	C.immitis	1	37	12	18	UA
3693	C.immitis	1	37	14	20	UA
3693	C.immitis	1	37	16	22	UA
3693	C.immitis	2	37	0	7	UA
3693	C.immitis	2	37	5	10	UA
3693	C.immitis	2	37	7	12	UA
3693	C.immitis	2	37	9	15	UA
3693	C.immitis	2	37	12	18	UA
3693	C.immitis	2	37	14	20	UA
3693	C.immitis	2	37	16	21	UA
3693	C.immitis	3	37	0	7	UA
3693	C.immitis	3	37	5	10	UA
3693	C.immitis	3	37	7	11	UA
3693	C.immitis	3	37	9	15	UA
3693	C.immitis	3	37	12	18	UA
3693	C.immitis	3	37	14	20	UA
3693	C.immitis	3	37	16	22	UA
3698	C.immitis	1	28	0	7	UA
3698	C.immitis	1	28	5	26	UA
3698	C.immitis	1	28	7	35	UA
3698	C.immitis	1	28	9	45	UA
3698	C.immitis	1	28	12	55	UA
3698	C.immitis	1	28	14	62	UA
3698	C.immitis	1	28	16	68	UA
3698	C.immitis	2	28	0	7	UA
3698	C.immitis	2	28	5	27	UA
3698	C.immitis	2	28	7	35	UA
3698	C.immitis	2	28	9	44	UA
3698	C.immitis	2	28	12	56	UA
3698	C.immitis	2	28	14	60	UA
3698	C.immitis	2	28	16	69	UA
3698	C.immitis	3	28	0	7	UA
3698	C.immitis	3	28	5	26	UA
3698	C.immitis	3	28	7	35	UA
3698	C.immitis	3	28	9	43	UA
3698	C.immitis	3	28	12	57	UA
3698	C.immitis	3	28	14	64	UA
3698	C.immitis	3	28	16	72	UA
3698	C.immitis	1	37	0	7	UA
3698	C.immitis	1	37	5	8	UA
3698	C.immitis	1	37	7	11	UA
3698	C.immitis	1	37	9	13	UA
3698	C.immitis	1	37	12	16	UA
3698	C.immitis	1	37	14	17	UA
3698	C.immitis	1	37	16	19	UA
3698	C.immitis	2	37	0	7	UA
3698	C.immitis	2	37	5	8	UA
3698	C.immitis	2	37	7	11	UA
3698	C.immitis	2	37	9	13	UA
3698	C.immitis	2	37	12	16	UA
3698	C.immitis	2	37	14	18	UA
3698	C.immitis	2	37	16	19	UA
3698	C.immitis	3	37	0	7	UA
3698	C.immitis	3	37	5	8	UA
3698	C.immitis	3	37	7	10	UA
3698	C.immitis	3	37	9	12	UA
3698	C.immitis	3	37	12	15	UA
3698	C.immitis	3	37	14	17	UA
3698	C.immitis	3	37	16	18	UA
3703	C.immitis	1	28	0	7	UA
3703	C.immitis	1	28	5	20	UA
3703	C.immitis	1	28	7	31	UA
3703	C.immitis	1	28	9	42	UA
3703	C.immitis	1	28	12	56	UA
3703	C.immitis	1	28	14	64	UA
3703	C.immitis	1	28	16	73	UA
3703	C.immitis	2	28	0	7	UA
3703	C.immitis	2	28	5	21	UA
3703	C.immitis	2	28	7	32	UA
3703	C.immitis	2	28	9	42	UA
3703	C.immitis	2	28	12	57	UA
3703	C.immitis	2	28	14	65	UA
3703	C.immitis	2	28	16	73	UA
3703	C.immitis	3	28	0	7	UA
3703	C.immitis	3	28	5	20	UA
3703	C.immitis	3	28	7	31	UA
3703	C.immitis	3	28	9	41	UA
3703	C.immitis	3	28	12	57	UA
3703	C.immitis	3	28	14	65	UA
3703	C.immitis	3	28	16	71	UA
3703	C.immitis	1	37	0	7	UA
3703	C.immitis	1	37	5	9	UA
3703	C.immitis	1	37	7	10	UA
3703	C.immitis	1	37	9	12	UA
3703	C.immitis	1	37	12	16	UA
3703	C.immitis	1	37	14	18	UA
3703	C.immitis	1	37	16	19	UA
3703	C.immitis	2	37	0	7	UA
3703	C.immitis	2	37	5	9	UA
3703	C.immitis	2	37	7	10	UA
3703	C.immitis	2	37	9	12	UA
3703	C.immitis	2	37	12	16	UA
3703	C.immitis	2	37	14	19	UA
3703	C.immitis	2	37	16	19	UA
3703	C.immitis	3	37	0	7	UA
3703	C.immitis	3	37	5	9	UA
3703	C.immitis	3	37	7	10	UA
3703	C.immitis	3	37	9	12	UA
3703	C.immitis	3	37	12	15	UA
3703	C.immitis	3	37	14	17	UA
3703	C.immitis	3	37	16	19	UA
3705	C.immitis	1	28	0	7	UA
3705	C.immitis	1	28	5	26	UA
3705	C.immitis	1	28	7	35	UA
3705	C.immitis	1	28	9	44	UA
3705	C.immitis	1	28	12	57	UA
3705	C.immitis	1	28	14	64	UA
3705	C.immitis	1	28	16	72	UA
3705	C.immitis	2	28	0	7	UA
3705	C.immitis	2	28	5	26	UA
3705	C.immitis	2	28	7	36	UA
3705	C.immitis	2	28	9	46	UA
3705	C.immitis	2	28	12	57	UA
3705	C.immitis	2	28	14	65	UA
3705	C.immitis	2	28	16	73	UA
3705	C.immitis	3	28	0	7	UA
3705	C.immitis	3	28	5	26	UA
3705	C.immitis	3	28	7	35	UA
3705	C.immitis	3	28	9	46	UA
3705	C.immitis	3	28	12	58	UA
3705	C.immitis	3	28	14	65	UA
3705	C.immitis	3	28	16	73	UA
3705	C.immitis	1	37	0	7	UA
3705	C.immitis	1	37	5	9	UA
3705	C.immitis	1	37	7	11	UA
3705	C.immitis	1	37	9	13	UA
3705	C.immitis	1	37	12	18	UA
3705	C.immitis	1	37	14	19	UA
3705	C.immitis	1	37	16	21	UA
3705	C.immitis	2	37	0	7	UA
3705	C.immitis	2	37	5	9	UA
3705	C.immitis	2	37	7	11	UA
3705	C.immitis	2	37	9	13	UA
3705	C.immitis	2	37	12	17	UA
3705	C.immitis	2	37	14	19	UA
3705	C.immitis	2	37	16	21	UA
3705	C.immitis	3	37	0	7	UA
3705	C.immitis	3	37	5	9	UA
3705	C.immitis	3	37	7	11	UA
3705	C.immitis	3	37	9	13	UA
3705	C.immitis	3	37	12	17	UA
3705	C.immitis	3	37	14	19	UA
3705	C.immitis	3	37	16	21	UA
3706	C.immitis	1	28	0	7	UA
3706	C.immitis	1	28	5	25	UA
3706	C.immitis	1	28	7	35	UA
3706	C.immitis	1	28	9	46	UA
3706	C.immitis	1	28	12	61	UA
3706	C.immitis	1	28	14	68	UA
3706	C.immitis	1	28	16	73	UA
3706	C.immitis	2	28	0	7	UA
3706	C.immitis	2	28	5	25	UA
3706	C.immitis	2	28	7	35	UA
3706	C.immitis	2	28	9	46	UA
3706	C.immitis	2	28	12	60	UA
3706	C.immitis	2	28	14	66	UA
3706	C.immitis	2	28	16	72	UA
3706	C.immitis	3	28	0	7	UA
3706	C.immitis	3	28	5	26	UA
3706	C.immitis	3	28	7	36	UA
3706	C.immitis	3	28	9	47	UA
3706	C.immitis	3	28	12	62	UA
3706	C.immitis	3	28	14	69	UA
3706	C.immitis	3	28	16	74	UA
3706	C.immitis	1	37	0	7	UA
3706	C.immitis	1	37	5	10	UA
3706	C.immitis	1	37	7	12	UA
3706	C.immitis	1	37	9	15	UA
3706	C.immitis	1	37	12	18	UA
3706	C.immitis	1	37	14	21	UA
3706	C.immitis	1	37	16	23	UA
3706	C.immitis	2	37	0	7	UA
3706	C.immitis	2	37	5	10	UA
3706	C.immitis	2	37	7	11	UA
3706	C.immitis	2	37	9	14	UA
3706	C.immitis	2	37	12	18	UA
3706	C.immitis	2	37	14	21	UA
3706	C.immitis	2	37	16	21	UA
3706	C.immitis	3	37	0	7	UA
3706	C.immitis	3	37	5	10	UA
3706	C.immitis	3	37	7	12	UA
3706	C.immitis	3	37	9	15	UA
3706	C.immitis	3	37	12	18	UA
3706	C.immitis	3	37	14	21	UA
3706	C.immitis	3	37	16	24	UA
CA15	C.immitis	1	28	0	7	NAU
CA15	C.immitis	1	28	5	26	NAU
CA15	C.immitis	1	28	7	39.5	NAU
CA15	C.immitis	1	28	9	50	NAU
CA15	C.immitis	1	28	12	65.5	NAU
CA15	C.immitis	1	28	14	76.5	NAU
CA15	C.immitis	1	28	16	79	NAU
CA15	C.immitis	2	28	0	7	NAU
CA15	C.immitis	2	28	5	27	NAU
CA15	C.immitis	2	28	7	38	NAU
CA15	C.immitis	2	28	9	49.5	NAU
CA15	C.immitis	2	28	12	65	NAU
CA15	C.immitis	2	28	14	75	NAU
CA15	C.immitis	2	28	16	80	NAU
CA15	C.immitis	3	28	0	7	NAU
CA15	C.immitis	3	28	5	26.5	NAU
CA15	C.immitis	3	28	7	38	NAU
CA15	C.immitis	3	28	9	48	NAU
CA15	C.immitis	3	28	12	62.5	NAU
CA15	C.immitis	3	28	14	72	NAU
CA15	C.immitis	3	28	16	77.5	NAU
CA15	C.immitis	1	37	0	7	NAU
CA15	C.immitis	1	37	5	7.5	NAU
CA15	C.immitis	1	37	7	9	NAU
CA15	C.immitis	1	37	9	10	NAU
CA15	C.immitis	1	37	12	12	NAU
CA15	C.immitis	1	37	14	13.5	NAU
CA15	C.immitis	1	37	16	15.5	NAU
CA15	C.immitis	2	37	0	7	NAU
CA15	C.immitis	2	37	5	7	NAU
CA15	C.immitis	2	37	7	8	NAU
CA15	C.immitis	2	37	9	10	NAU
CA15	C.immitis	2	37	12	11	NAU
CA15	C.immitis	2	37	14	12	NAU
CA15	C.immitis	2	37	16	17.5	NAU
CA15	C.immitis	3	37	0	7	NAU
CA15	C.immitis	3	37	5	7	NAU
CA15	C.immitis	3	37	7	8.5	NAU
CA15	C.immitis	3	37	9	9.5	NAU
CA15	C.immitis	3	37	12	12	NAU
CA15	C.immitis	3	37	14	13	NAU
CA15	C.immitis	3	37	16	16.5	NAU
CA20	C.immitis	1	28	0	7	NAU
CA20	C.immitis	1	28	5	26	NAU
CA20	C.immitis	1	28	7	39.5	NAU
CA20	C.immitis	1	28	9	50	NAU
CA20	C.immitis	1	28	12	65.5	NAU
CA20	C.immitis	1	28	14	76.5	NAU
CA20	C.immitis	1	28	16	79	NAU
CA20	C.immitis	2	28	0	7	NAU
CA20	C.immitis	2	28	5	26.5	NAU
CA20	C.immitis	2	28	7	39	NAU
CA20	C.immitis	2	28	9	50.5	NAU
CA20	C.immitis	2	28	12	65.5	NAU
CA20	C.immitis	2	28	14	76.5	NAU
CA20	C.immitis	2	28	16	79.5	NAU
CA20	C.immitis	3	28	0	7	NAU
CA20	C.immitis	3	28	5	27	NAU
CA20	C.immitis	3	28	7	38	NAU
CA20	C.immitis	3	28	9	49	NAU
CA20	C.immitis	3	28	12	65	NAU
CA20	C.immitis	3	28	14	75	NAU
CA20	C.immitis	3	28	16	80	NAU
CA20	C.immitis	1	37	0	7	NAU
CA20	C.immitis	1	37	5	8	NAU
CA20	C.immitis	1	37	7	9	NAU
CA20	C.immitis	1	37	9	11	NAU
CA20	C.immitis	1	37	12	12	NAU
CA20	C.immitis	1	37	14	14.5	NAU
CA20	C.immitis	1	37	16	15	NAU
CA20	C.immitis	2	37	0	7	NAU
CA20	C.immitis	2	37	5	8	NAU
CA20	C.immitis	2	37	7	9.5	NAU
CA20	C.immitis	2	37	9	11.5	NAU
CA20	C.immitis	2	37	12	12.5	NAU
CA20	C.immitis	2	37	14	14.5	NAU
CA20	C.immitis	2	37	16	15	NAU
CA20	C.immitis	3	37	0	7	NAU
CA20	C.immitis	3	37	5	8	NAU
CA20	C.immitis	3	37	7	10	NAU
CA20	C.immitis	3	37	9	11	NAU
CA20	C.immitis	3	37	12	13.5	NAU
CA20	C.immitis	3	37	14	14.5	NAU
CA20	C.immitis	3	37	16	15	NAU
CA22	C.immitis	1	28	0	7	NAU
CA22	C.immitis	1	28	5	25.5	NAU
CA22	C.immitis	1	28	7	34.5	NAU
CA22	C.immitis	1	28	9	45	NAU
CA22	C.immitis	1	28	12	56	NAU
CA22	C.immitis	1	28	14	66	NAU
CA22	C.immitis	1	28	16	73	NAU
CA22	C.immitis	2	28	0	7	NAU
CA22	C.immitis	2	28	5	25.5	NAU
CA22	C.immitis	2	28	7	33.5	NAU
CA22	C.immitis	2	28	9	43.5	NAU
CA22	C.immitis	2	28	12	55	NAU
CA22	C.immitis	2	28	14	65	NAU
CA22	C.immitis	2	28	16	70.5	NAU
CA22	C.immitis	3	28	0	7	NAU
CA22	C.immitis	3	28	5	25.5	NAU
CA22	C.immitis	3	28	7	35	NAU
CA22	C.immitis	3	28	9	44	NAU
CA22	C.immitis	3	28	12	56.5	NAU
CA22	C.immitis	3	28	14	66	NAU
CA22	C.immitis	3	28	16	73.5	NAU
CA22	C.immitis	1	37	0	7	NAU
CA22	C.immitis	1	37	5	10	NAU
CA22	C.immitis	1	37	7	11.5	NAU
CA22	C.immitis	1	37	9	13	NAU
CA22	C.immitis	1	37	12	15	NAU
CA22	C.immitis	1	37	14	16	NAU
CA22	C.immitis	1	37	16	16.5	NAU
CA22	C.immitis	2	37	0	7	NAU
CA22	C.immitis	2	37	5	9	NAU
CA22	C.immitis	2	37	7	10.5	NAU
CA22	C.immitis	2	37	9	12	NAU
CA22	C.immitis	2	37	12	14	NAU
CA22	C.immitis	2	37	14	15.5	NAU
CA22	C.immitis	2	37	16	16	NAU
CA22	C.immitis	3	37	0	7	NAU
CA22	C.immitis	3	37	5	8	NAU
CA22	C.immitis	3	37	7	10	NAU
CA22	C.immitis	3	37	9	11	NAU
CA22	C.immitis	3	37	12	14	NAU
CA22	C.immitis	3	37	14	15	NAU
CA22	C.immitis	3	37	16	15.5	NAU
CA23	C.immitis	1	28	0	7	NAU
CA23	C.immitis	1	28	5	23.5	NAU
CA23	C.immitis	1	28	7	33.5	NAU
CA23	C.immitis	1	28	9	43	NAU
CA23	C.immitis	1	28	12	53.5	NAU
CA23	C.immitis	1	28	14	61	NAU
CA23	C.immitis	1	28	16	65	NAU
CA23	C.immitis	2	28	0	7	NAU
CA23	C.immitis	2	28	5	24.5	NAU
CA23	C.immitis	2	28	7	33.5	NAU
CA23	C.immitis	2	28	9	43.5	NAU
CA23	C.immitis	2	28	12	57	NAU
CA23	C.immitis	2	28	14	69	NAU
CA23	C.immitis	2	28	16	74.5	NAU
CA23	C.immitis	3	28	0	7	NAU
CA23	C.immitis	3	28	5	24	NAU
CA23	C.immitis	3	28	7	32.5	NAU
CA23	C.immitis	3	28	9	43	NAU
CA23	C.immitis	3	28	12	53	NAU
CA23	C.immitis	3	28	14	60	NAU
CA23	C.immitis	3	28	16	67	NAU
CA23	C.immitis	1	37	0	7	NAU
CA23	C.immitis	1	37	5	12.5	NAU
CA23	C.immitis	1	37	7	14.5	NAU
CA23	C.immitis	1	37	9	16	NAU
CA23	C.immitis	1	37	12	18	NAU
CA23	C.immitis	1	37	14	19	NAU
CA23	C.immitis	1	37	16	20	NAU
CA23	C.immitis	2	37	0	7	NAU
CA23	C.immitis	2	37	5	9.5	NAU
CA23	C.immitis	2	37	7	12	NAU
CA23	C.immitis	2	37	9	13.5	NAU
CA23	C.immitis	2	37	12	15.5	NAU
CA23	C.immitis	2	37	14	16.5	NAU
CA23	C.immitis	2	37	16	17.5	NAU
CA23	C.immitis	3	37	0	7	NAU
CA23	C.immitis	3	37	5	8	NAU
CA23	C.immitis	3	37	7	10.5	NAU
CA23	C.immitis	3	37	9	11.5	NAU
CA23	C.immitis	3	37	12	13.5	NAU
CA23	C.immitis	3	37	14	15	NAU
CA23	C.immitis	3	37	16	16	NAU
CA24	C.immitis	1	28	0	7	NAU
CA24	C.immitis	1	28	5	26	NAU
CA24	C.immitis	1	28	7	35.5	NAU
CA24	C.immitis	1	28	9	43	NAU
CA24	C.immitis	1	28	12	54.5	NAU
CA24	C.immitis	1	28	14	61	NAU
CA24	C.immitis	1	28	16	64.5	NAU
CA24	C.immitis	2	28	0	7	NAU
CA24	C.immitis	2	28	5	26.5	NAU
CA24	C.immitis	2	28	7	35	NAU
CA24	C.immitis	2	28	9	43.5	NAU
CA24	C.immitis	2	28	12	57	NAU
CA24	C.immitis	2	28	14	67	NAU
CA24	C.immitis	2	28	16	74.5	NAU
CA24	C.immitis	3	28	0	7	NAU
CA24	C.immitis	3	28	5	25.5	NAU
CA24	C.immitis	3	28	7	33	NAU
CA24	C.immitis	3	28	9	42	NAU
CA24	C.immitis	3	28	12	56.5	NAU
CA24	C.immitis	3	28	14	66.5	NAU
CA24	C.immitis	3	28	16	73	NAU
CA24	C.immitis	1	37	0	7	NAU
CA24	C.immitis	1	37	5	8.5	NAU
CA24	C.immitis	1	37	7	10	NAU
CA24	C.immitis	1	37	9	12	NAU
CA24	C.immitis	1	37	12	15	NAU
CA24	C.immitis	1	37	14	16.5	NAU
CA24	C.immitis	1	37	16	17.5	NAU
CA24	C.immitis	2	37	0	7	NAU
CA24	C.immitis	2	37	5	8.5	NAU
CA24	C.immitis	2	37	7	10.5	NAU
CA24	C.immitis	2	37	9	12	NAU
CA24	C.immitis	2	37	12	14	NAU
CA24	C.immitis	2	37	14	15	NAU
CA24	C.immitis	2	37	16	15.5	NAU
CA24	C.immitis	3	37	0	7	NAU
CA24	C.immitis	3	37	5	8	NAU
CA24	C.immitis	3	37	7	10.5	NAU
CA24	C.immitis	3	37	9	12	NAU
CA24	C.immitis	3	37	12	14.5	NAU
CA24	C.immitis	3	37	14	16.5	NAU
CA24	C.immitis	3	37	16	17.5	NAU
CA27	C.immitis	1	28	0	7	NAU
CA27	C.immitis	1	28	5	28	NAU
CA27	C.immitis	1	28	7	40	NAU
CA27	C.immitis	1	28	9	50	NAU
CA27	C.immitis	1	28	12	63.5	NAU
CA27	C.immitis	1	28	14	72.5	NAU
CA27	C.immitis	1	28	16	76	NAU
CA27	C.immitis	2	28	0	7	NAU
CA27	C.immitis	2	28	5	25	NAU
CA27	C.immitis	2	28	7	36.5	NAU
CA27	C.immitis	2	28	9	42.5	NAU
CA27	C.immitis	2	28	12	52	NAU
CA27	C.immitis	2	28	14	57	NAU
CA27	C.immitis	2	28	16	61.5	NAU
CA27	C.immitis	3	28	0	7	NAU
CA27	C.immitis	3	28	5	26	NAU
CA27	C.immitis	3	28	7	34	NAU
CA27	C.immitis	3	28	9	44	NAU
CA27	C.immitis	3	28	12	58.5	NAU
CA27	C.immitis	3	28	14	68.5	NAU
CA27	C.immitis	3	28	16	73	NAU
CA27	C.immitis	1	37	0	7	NAU
CA27	C.immitis	1	37	5	8	NAU
CA27	C.immitis	1	37	7	9.5	NAU
CA27	C.immitis	1	37	9	10.5	NAU
CA27	C.immitis	1	37	12	13	NAU
CA27	C.immitis	1	37	14	14	NAU
CA27	C.immitis	1	37	16	15	NAU
CA27	C.immitis	2	37	0	7	NAU
CA27	C.immitis	2	37	5	7.5	NAU
CA27	C.immitis	2	37	7	8.5	NAU
CA27	C.immitis	2	37	9	9.5	NAU
CA27	C.immitis	2	37	12	11	NAU
CA27	C.immitis	2	37	14	12	NAU
CA27	C.immitis	2	37	16	12	NAU
CA27	C.immitis	3	37	0	7	NAU
CA27	C.immitis	3	37	5	7.5	NAU
CA27	C.immitis	3	37	7	9.5	NAU
CA27	C.immitis	3	37	9	11.5	NAU
CA27	C.immitis	3	37	12	13	NAU
CA27	C.immitis	3	37	14	13.5	NAU
CA27	C.immitis	3	37	16	13.5	NAU
CA28	C.immitis	1	28	0	7	NAU
CA28	C.immitis	1	28	5	25	NAU
CA28	C.immitis	1	28	7	35	NAU
CA28	C.immitis	1	28	9	44	NAU
CA28	C.immitis	1	28	12	56	NAU
CA28	C.immitis	1	28	14	65	NAU
CA28	C.immitis	1	28	16	72	NAU
CA28	C.immitis	2	28	0	7	NAU
CA28	C.immitis	2	28	5	25	NAU
CA28	C.immitis	2	28	7	34.5	NAU
CA28	C.immitis	2	28	9	44	NAU
CA28	C.immitis	2	28	12	58	NAU
CA28	C.immitis	2	28	14	66	NAU
CA28	C.immitis	2	28	16	71	NAU
CA28	C.immitis	3	28	0	7	NAU
CA28	C.immitis	3	28	5	26	NAU
CA28	C.immitis	3	28	7	36.5	NAU
CA28	C.immitis	3	28	9	45.5	NAU
CA28	C.immitis	3	28	12	57.5	NAU
CA28	C.immitis	3	28	14	66	NAU
CA28	C.immitis	3	28	16	71.5	NAU
CA28	C.immitis	1	37	0	7	NAU
CA28	C.immitis	1	37	5	7.5	NAU
CA28	C.immitis	1	37	7	9	NAU
CA28	C.immitis	1	37	9	10	NAU
CA28	C.immitis	1	37	12	11	NAU
CA28	C.immitis	1	37	14	12	NAU
CA28	C.immitis	1	37	16	12	NAU
CA28	C.immitis	2	37	0	7	NAU
CA28	C.immitis	2	37	5	7.5	NAU
CA28	C.immitis	2	37	7	8.5	NAU
CA28	C.immitis	2	37	9	9.5	NAU
CA28	C.immitis	2	37	12	11	NAU
CA28	C.immitis	2	37	14	12.5	NAU
CA28	C.immitis	2	37	16	13.5	NAU
CA28	C.immitis	3	37	0	7	NAU
CA28	C.immitis	3	37	5	7.5	NAU
CA28	C.immitis	3	37	7	8	NAU
CA28	C.immitis	3	37	9	9	NAU
CA28	C.immitis	3	37	12	11	NAU
CA28	C.immitis	3	37	14	11.5	NAU
CA28	C.immitis	3	37	16	12	NAU
CA29	C.immitis	1	28	0	7	NAU
CA29	C.immitis	1	28	5	26	NAU
CA29	C.immitis	1	28	7	34	NAU
CA29	C.immitis	1	28	9	44.5	NAU
CA29	C.immitis	1	28	12	56.5	NAU
CA29	C.immitis	1	28	14	66.5	NAU
CA29	C.immitis	1	28	16	74.5	NAU
CA29	C.immitis	2	28	0	7	NAU
CA29	C.immitis	2	28	5	25.5	NAU
CA29	C.immitis	2	28	7	32.5	NAU
CA29	C.immitis	2	28	9	41	NAU
CA29	C.immitis	2	28	12	49.5	NAU
CA29	C.immitis	2	28	14	53.5	NAU
CA29	C.immitis	2	28	16	56	NAU
CA29	C.immitis	3	28	0	7	NAU
CA29	C.immitis	3	28	5	26	NAU
CA29	C.immitis	3	28	7	35	NAU
CA29	C.immitis	3	28	9	45	NAU
CA29	C.immitis	3	28	12	58.5	NAU
CA29	C.immitis	3	28	14	69	NAU
CA29	C.immitis	3	28	16	75	NAU
CA29	C.immitis	1	37	0	7	NAU
CA29	C.immitis	1	37	5	8.5	NAU
CA29	C.immitis	1	37	7	10	NAU
CA29	C.immitis	1	37	9	12	NAU
CA29	C.immitis	1	37	12	15	NAU
CA29	C.immitis	1	37	14	16	NAU
CA29	C.immitis	1	37	16	16	NAU
CA29	C.immitis	2	37	0	7	NAU
CA29	C.immitis	2	37	5	9	NAU
CA29	C.immitis	2	37	7	12	NAU
CA29	C.immitis	2	37	9	13	NAU
CA29	C.immitis	2	37	12	15	NAU
CA29	C.immitis	2	37	14	17	NAU
CA29	C.immitis	2	37	16	18	NAU
CA29	C.immitis	3	37	0	7	NAU
CA29	C.immitis	3	37	5	9	NAU
CA29	C.immitis	3	37	7	11.5	NAU
CA29	C.immitis	3	37	9	14	NAU
CA29	C.immitis	3	37	12	16.5	NAU
CA29	C.immitis	3	37	14	18.5	NAU
CA29	C.immitis	3	37	16	19.5	NAU
CA30	C.immitis	1	28	0	7	NAU
CA30	C.immitis	1	28	5	25	NAU
CA30	C.immitis	1	28	7	34.5	NAU
CA30	C.immitis	1	28	9	42	NAU
CA30	C.immitis	1	28	12	54	NAU
CA30	C.immitis	1	28	14	64	NAU
CA30	C.immitis	1	28	16	70.5	NAU
CA30	C.immitis	2	28	0	7	NAU
CA30	C.immitis	2	28	5	24.5	NAU
CA30	C.immitis	2	28	7	32	NAU
CA30	C.immitis	2	28	9	42	NAU
CA30	C.immitis	2	28	12	54.5	NAU
CA30	C.immitis	2	28	14	64	NAU
CA30	C.immitis	2	28	16	71	NAU
CA30	C.immitis	3	28	0	7	NAU
CA30	C.immitis	3	28	5	25	NAU
CA30	C.immitis	3	28	7	31.5	NAU
CA30	C.immitis	3	28	9	38	NAU
CA30	C.immitis	3	28	12	46	NAU
CA30	C.immitis	3	28	14	51.5	NAU
CA30	C.immitis	3	28	16	55	NAU
CA30	C.immitis	1	37	0	7	NAU
CA30	C.immitis	1	37	5	8	NAU
CA30	C.immitis	1	37	7	10	NAU
CA30	C.immitis	1	37	9	11.5	NAU
CA30	C.immitis	1	37	12	14	NAU
CA30	C.immitis	1	37	14	15	NAU
CA30	C.immitis	1	37	16	16	NAU
CA30	C.immitis	2	37	0	7	NAU
CA30	C.immitis	2	37	5	8	NAU
CA30	C.immitis	2	37	7	10.5	NAU
CA30	C.immitis	2	37	9	11.5	NAU
CA30	C.immitis	2	37	12	14	NAU
CA30	C.immitis	2	37	14	15.5	NAU
CA30	C.immitis	2	37	16	16.5	NAU
CA30	C.immitis	3	37	0	7	NAU
CA30	C.immitis	3	37	5	8	NAU
CA30	C.immitis	3	37	7	10.5	NAU
CA30	C.immitis	3	37	9	11.5	NAU
CA30	C.immitis	3	37	12	13.5	NAU
CA30	C.immitis	3	37	14	15	NAU
CA30	C.immitis	3	37	16	16	NAU
GT147	C.immitis	1	28	0	7	NAU
GT147	C.immitis	1	28	5	25	NAU
GT147	C.immitis	1	28	7	34.5	NAU
GT147	C.immitis	1	28	9	43.5	NAU
GT147	C.immitis	1	28	12	56.5	NAU
GT147	C.immitis	1	28	14	60.5	NAU
GT147	C.immitis	1	28	16	71	NAU
GT147	C.immitis	2	28	0	7	NAU
GT147	C.immitis	2	28	5	24.5	NAU
GT147	C.immitis	2	28	7	36	NAU
GT147	C.immitis	2	28	9	44.5	NAU
GT147	C.immitis	2	28	12	55.5	NAU
GT147	C.immitis	2	28	14	60	NAU
GT147	C.immitis	2	28	16	65.5	NAU
GT147	C.immitis	3	28	0	7	NAU
GT147	C.immitis	3	28	5	26	NAU
GT147	C.immitis	3	28	7	36.5	NAU
GT147	C.immitis	3	28	9	46.5	NAU
GT147	C.immitis	3	28	12	60.5	NAU
GT147	C.immitis	3	28	14	71	NAU
GT147	C.immitis	3	28	16	76	NAU
GT147	C.immitis	1	37	0	7	NAU
GT147	C.immitis	1	37	5	8	NAU
GT147	C.immitis	1	37	7	9.5	NAU
GT147	C.immitis	1	37	9	11	NAU
GT147	C.immitis	1	37	12	12.5	NAU
GT147	C.immitis	1	37	14	13.5	NAU
GT147	C.immitis	1	37	16	14	NAU
GT147	C.immitis	2	37	0	7	NAU
GT147	C.immitis	2	37	5	7.5	NAU
GT147	C.immitis	2	37	7	9	NAU
GT147	C.immitis	2	37	9	10.5	NAU
GT147	C.immitis	2	37	12	12	NAU
GT147	C.immitis	2	37	14	13.5	NAU
GT147	C.immitis	2	37	16	14.5	NAU
GT147	C.immitis	3	37	0	7	NAU
GT147	C.immitis	3	37	5	7.4	NAU
GT147	C.immitis	3	37	7	8.5	NAU
GT147	C.immitis	3	37	9	10	NAU
GT147	C.immitis	3	37	12	11.5	NAU
GT147	C.immitis	3	37	14	12.5	NAU
GT147	C.immitis	3	37	16	13.5	NAU
GT163	C.immitis	1	28	0	7	NAU
GT163	C.immitis	1	28	5	27	NAU
GT163	C.immitis	1	28	7	35.5	NAU
GT163	C.immitis	1	28	9	44	NAU
GT163	C.immitis	1	28	12	57.5	NAU
GT163	C.immitis	1	28	14	68.5	NAU
GT163	C.immitis	1	28	16	74	NAU
GT163	C.immitis	2	28	0	7	NAU
GT163	C.immitis	2	28	5	24.5	NAU
GT163	C.immitis	2	28	7	33	NAU
GT163	C.immitis	2	28	9	42.5	NAU
GT163	C.immitis	2	28	12	57	NAU
GT163	C.immitis	2	28	14	67	NAU
GT163	C.immitis	2	28	16	74	NAU
GT163	C.immitis	3	28	0	7	NAU
GT163	C.immitis	3	28	5	25	NAU
GT163	C.immitis	3	28	7	36	NAU
GT163	C.immitis	3	28	9	46	NAU
GT163	C.immitis	3	28	12	61.5	NAU
GT163	C.immitis	3	28	14	72	NAU
GT163	C.immitis	3	28	16	80	NAU
GT163	C.immitis	1	37	0	7	NAU
GT163	C.immitis	1	37	5	8.5	NAU
GT163	C.immitis	1	37	7	11	NAU
GT163	C.immitis	1	37	9	13	NAU
GT163	C.immitis	1	37	12	15.5	NAU
GT163	C.immitis	1	37	14	18	NAU
GT163	C.immitis	1	37	16	19	NAU
GT163	C.immitis	2	37	0	7	NAU
GT163	C.immitis	2	37	5	8.5	NAU
GT163	C.immitis	2	37	7	11	NAU
GT163	C.immitis	2	37	9	13.5	NAU
GT163	C.immitis	2	37	12	16	NAU
GT163	C.immitis	2	37	14	18	NAU
GT163	C.immitis	2	37	16	18.5	NAU
GT163	C.immitis	3	37	0	7	NAU
GT163	C.immitis	3	37	5	8.5	NAU
GT163	C.immitis	3	37	7	10	NAU
GT163	C.immitis	3	37	9	13	NAU
GT163	C.immitis	3	37	12	15.5	NAU
GT163	C.immitis	3	37	14	17	NAU
GT163	C.immitis	3	37	16	18	NAU
RS	C.immitis	1	28	0	7	NAU
RS	C.immitis	1	28	5	23	NAU
RS	C.immitis	1	28	7	32.5	NAU
RS	C.immitis	1	28	9	42.5	NAU
RS	C.immitis	1	28	12	55.5	NAU
RS	C.immitis	1	28	14	65	NAU
RS	C.immitis	1	28	16	70	NAU
RS	C.immitis	2	28	0	7	NAU
RS	C.immitis	2	28	5	23.5	NAU
RS	C.immitis	2	28	7	32	NAU
RS	C.immitis	2	28	9	39	NAU
RS	C.immitis	2	28	12	44.5	NAU
RS	C.immitis	2	28	14	48.5	NAU
RS	C.immitis	2	28	16	50.5	NAU
RS	C.immitis	3	28	0	7	NAU
RS	C.immitis	3	28	5	23.5	NAU
RS	C.immitis	3	28	7	32	NAU
RS	C.immitis	3	28	9	38.5	NAU
RS	C.immitis	3	28	12	45.5	NAU
RS	C.immitis	3	28	14	50	NAU
RS	C.immitis	3	28	16	51.5	NAU
RS	C.immitis	1	37	0	7	NAU
RS	C.immitis	1	37	5	8	NAU
RS	C.immitis	1	37	7	10.5	NAU
RS	C.immitis	1	37	9	11.5	NAU
RS	C.immitis	1	37	12	14	NAU
RS	C.immitis	1	37	14	15.5	NAU
RS	C.immitis	1	37	16	16.5	NAU
RS	C.immitis	2	37	0	7	NAU
RS	C.immitis	2	37	5	8	NAU
RS	C.immitis	2	37	7	10.5	NAU
RS	C.immitis	2	37	9	12	NAU
RS	C.immitis	2	37	12	14	NAU
RS	C.immitis	2	37	14	15	NAU
RS	C.immitis	2	37	16	15.5	NAU
RS	C.immitis	3	37	0	7	NAU
RS	C.immitis	3	37	5	9	NAU
RS	C.immitis	3	37	7	10.5	NAU
RS	C.immitis	3	37	9	12.5	NAU
RS	C.immitis	3	37	12	14.5	NAU
RS	C.immitis	3	37	14	16.5	NAU
RS	C.immitis	3	37	16	17.5	NAU
211	C.posadasii	1	28	0	7	NAU
211	C.posadasii	1	28	5	21	NAU
211	C.posadasii	1	28	7	28	NAU
211	C.posadasii	1	28	9	33	NAU
211	C.posadasii	1	28	12	38	NAU
211	C.posadasii	1	28	14	44	NAU
211	C.posadasii	1	28	16	44.5	NAU
211	C.posadasii	2	28	0	7	NAU
211	C.posadasii	2	28	5	22	NAU
211	C.posadasii	2	28	7	28	NAU
211	C.posadasii	2	28	9	34	NAU
211	C.posadasii	2	28	12	42	NAU
211	C.posadasii	2	28	14	48	NAU
211	C.posadasii	2	28	16	50.5	NAU
211	C.posadasii	3	28	0	7	NAU
211	C.posadasii	3	28	5	20	NAU
211	C.posadasii	3	28	7	27.5	NAU
211	C.posadasii	3	28	9	36	NAU
211	C.posadasii	3	28	12	46.5	NAU
211	C.posadasii	3	28	14	55	NAU
211	C.posadasii	3	28	16	59	NAU
211	C.posadasii	1	37	0	7	NAU
211	C.posadasii	1	37	5	15.5	NAU
211	C.posadasii	1	37	7	20.5	NAU
211	C.posadasii	1	37	9	27.5	NAU
211	C.posadasii	1	37	12	32.5	NAU
211	C.posadasii	1	37	14	34.5	NAU
211	C.posadasii	1	37	16	35.5	NAU
211	C.posadasii	2	37	0	7	NAU
211	C.posadasii	2	37	5	13.5	NAU
211	C.posadasii	2	37	7	19	NAU
211	C.posadasii	2	37	9	25	NAU
[truncated: 1,606 more rows]
